# Supplementary material for: Green Radish Polysaccharides Ameliorate Hyperlipidemia in High-Fat-Diet-Induced Mice via Short-Chain Fatty Acids Production and Gut Microbiota Regulation
Source: Foods. 2024 Dec 19;13(24):4113. doi: 10.3390/foods13244113 (PMC11675633; doi:10.3390/foods13244113)
Supplement: Supplementary file 1 [file foods-13-04113-s001.zip]

Archive with 1 entries (1 files):
- foods-3359015-supplementary.pdf
